# Supplementary material for: Renin–Angiotensin Inhibitor, Captopril, Attenuates Growth of Patient-Derived Colorectal Liver Metastasis Organoids
Source: Int J Mol Sci. 2024 Mar 14;25(6):3282. doi: 10.3390/ijms25063282 (PMC10970006; doi:10.3390/ijms25063282)
Supplement: Supplementary file 1 [file ijms-25-03282-s001.zip]

Archive with 1 entries (1 files):
- ijms-2889688-supplementary.pdf
